# Supplementary material for: The Impact of Domain Shift on Predicting Perceived Sleep Quality from Wearables
Source: Sensors (Basel). 2025 Jun 27;25(13):4012. doi: 10.3390/s25134012 (PMC12252337; doi:10.3390/s25134012)
Supplement: Supplementary file 1 [file sensors-25-04012-s001.zip]

Archive with 1 entries (1 files):
- sensors-3604565-supplementary.pdf
